# Supplementary material for: Relationship between Peak Inspiratory Flow and Patient and Disease Characteristics in Individuals with COPD—A Systematic Scoping Review
Source: Biomedicines. 2022 Feb 16;10(2):458. doi: 10.3390/biomedicines10020458 (PMC8962311; doi:10.3390/biomedicines10020458)
Supplement: Supplementary file 1 [file biomedicines-10-00458-s001.zip]

Archive with 1 entries (1 files):
- biomedicines-1591505-supplementary.xlsx
