# Supplementary material for: Relationship between Peak Inspiratory Flow and Patient and Disease Characteristics in Individuals with COPD—A Systematic Scoping Review
Source: Biomedicines. 2022 Feb 16;10(2):458. doi: 10.3390/biomedicines10020458 (PMC8962311; doi:10.3390/biomedicines10020458)
Supplement: Supplementary file 1 [file biomedicines-10-00458-s001.zip › biomedicines-1591505-supplementary.xlsx]

## Sheet: Content
Content of Supplement
Table S1_Search terms
Supplementary methods
Table S2_Definitions of quality
Table S3_Quality assessment
Table S4_Data extraction

## Sheet: Table S1_Search terms
Table S1: Search terms
Search terms for Medline
Search #	Search string	# of hits
#1	("Pulmonary Disease, Chronic Obstructive"[Majr]) OR (COPD[Title/Abstract])	68825
#2	((inspirat*) OR (inhal*)) AND (flow)	23215
#3	#1 AND #2	1279
#4	#3 NOT “oxygen therapy”	872
	Filters: English language; Humans
Search date: 11 May 2021
Search terms for Embase
Search #	Search string	# of hits
#1	Chronic obstructive pulmonary disease.mp or chronic obstructive lung disease/	153090
#2	((inspirat* or inhal*) and flow).mp. [mp=title, abstract, heading word, drug trade name, original title, device manufacturer, drug manufacturer, device trade name, keyword, floating subheading word, candidate term word]	37239
#3	“oxygen therapy”.mp or oxygen therapy/	44787
#4	#1 and #2	2921
#5	#4 not #3	2716
#6	Limit #5 to (human and English language)	2244
		Unique articles:1659
Search date: 11 May 2021
Search terms for Cochrane
Search #	Search string	# of hits
#1	MeSH descriptor: [Pulmonary Disease, Chronic Obstructive] explode all tress	5876
#2	((inspirat*) OR (inhal*)) AND (flow)	7835
#3	(#1 AND #2) NOT "oxygen therapy"	266
		Unique articles: 129
Search date: 11 May 2021

## Sheet: Supplementary methods
Supplementary methods. Quality assessment framework
The overall quality of evidence for each article was assessed using a modified approach to GRADE [1] and reported as high to very low quality. The criteria used are described in detail below. Based on the focus of our review, the items of the GRADE checklist were tailored to better fit aspects that would be relevant to assess. The criteria were followed closely; however, an element of subjective …
The following eight items were then individually assessed for each article; they were given a positive score (+ + or +) if the item was likely to improve the quality of the evidence, and a negative score (─ or ─ ─) if it was likely decrease the quality of the evidence. Where a particular item was not relevant for a given article, it was marked as N/A. 2. Study design and/or study execution: Score…
• Numerical score and final quality assessment: Starting with the initial score, which was allocated based on "Study type", the number of plus and minus assignments were then added/subtracted from the starting score to give a final score. The final quality assessment score was then graded as below: o High: ≥6 o Moderate: 3─5 o Low: 1─2 o Very low: ≤0
For definitions of quality - please see tab titled 'Definitions of quality'

## Sheet: Table S2_Definitions of quality
Table S2: Definitions of quality assignment
Quality assessment grade	Definition
High	We are very confident that the true effect lies close to that of the estimate of the effect.
Moderate	We are moderately confident in the effect estimate: The true effect is likely to be close to the estimate of the effect, but there is a possibility that it is substantially different.
Low	Our confidence in the effect estimate is limited: The true effect may be substantially different from the estimate of the effect.
Very low	We have very little confidence in the effect estimate: The true effect is likely to be substantially different from the estimate of effect.

## Sheet: Table S3_Quality assessment 
	Table S3: Quality assessment table
					1. Study type	2. Study design and/or execution	3. Population relevance	4. Inconsistency	5. Imprecision	6. Publication bias	7. Magnitude of effect	8. Confounding factors	9. Dose response	Numerical score	Final quality assessment score
Number	PMID (if available)	Title	Authors	Year	Each study was given an initial starting score, dependent on the study type: Randomised controlled trial = high = starting score of 4 Prospective clinical study = moderate = starting score of 3 Observational or retrospective study = low = starting score of 2	Score based on whether the outcome of interest (and its correlation with PIF) was measured as a defined endpoint, as follows: a) Primary or secondary endpoint / key objective: + + b) Exploratory endpoint: + c) Not a specified endpoint, but analysed/compared and discussed: ─ d) Not a specified endpoint and not assessed (e.g. details extracted from the baseline characteristics table): ─ ─	Score based on whether the study population was representative of a general population of COPD patients, or if only a specific subpopulation of patients were studied a) Multicentre and/or multinational study of a representative population of patients with COPD, capturing a range of ages, disease severities, and data on both genders: + + b) As above, but a single-centre study: + c) Study does not …	This item of the GRADE checklist was non-applicable for the articles in this review; as such, all articles were scored N/A.	Score based on the study sample size/study power, whether a statistical measure of correlation/association between the outcome and PIF is reported, and whether the effect observed has wide confidence intervals (or equivalent) a) The N value was large/study power sufficient; a correlation coefficient for the outcome of interest versus PIF (or equivalent) is reported, statistical significance has b…	This item of the GRADE checklist was non-applicable for the articles in this review; as such, all articles were scored N/A.	Score based on the size of the effect. This assessment focused on the key outcome(s) for which an effect or correlation with PIF was observed. a) The magnitude of effect was very large and consistent: + + b) The magnitude of effect was relatively large and consistent: + c) The magnitude of effect was moderate/mild and/or not completely consistent: ─ d) The magnitude of effect was very small or in…	Any confounding factors, such as those identified from the inclusion/exclusion criteria or baseline characteristics table, were captured and scored accordingly based on their expected influence. o Confounding factors were controlled for: + + or + o There were obvious confounding factors that were not controlled for: ─ o There were several significant confounding factors that were not controlled f…	This item of the GRADE checklist was non-applicable for the articles in this review; as such, all articles were scored N/A.	Starting with the initial score, which was allocated based on "Study type", the number of plus and minus assignments were then added/subtracted from the starting score to give a final score.	The final quality assessment score was then graded as below: o High: ≥6 o Moderate: 3─5 o Low: 1─2 o Very low: ≤0
1	28406710	Suboptimal Inspiratory Flow Rates Are Associated with Chronic Obstructive Pulmonary Disease and All-Cause Readmissions	Loh CH, Peters SP, Lovings TM, Ohar JA.	2017	Low=2 Retrospective study	(+)(+)	(-)(-)	N/A	(+)(+)	N/A	(+)	(-)(-)	N/A	3	Low
2	30880948	Prevalence and factors associated with suboptimal peak inspiratory flow rates in COPD	Ghosh S, Pleasants RA, Ohar JA, Donohue JF, Drummond MB.	2019	Low=2 Observational study	(+)(+)	(-)	N/A	(+)(+)	N/A	(+)	(-)	N/A	5	Moderate
3	29898702	Comparison of peak inspiratory flow rate via the Breezhaler®, Ellipta® and HandiHaler® dry powder inhalers in patients with moderate to very severe COPD: a randomized cross-over trial	Altman P, Wehbe L, Dederichs J, Guerin T, Ament B, Moronta MC, Pino AV, Goyal P.	2018	High=4 Randomised, open-label, multicentre, crossover, Phase IV study	(+)	(+)(+)	N/A	(-)	N/A	(+)	N/A	N/A	7	High
4	32350352	Inappropriate Peak Inspiratory Flow Rate with Dry Powder Inhaler in Chronic Obstructive Pulmonary Disease	Chen SY, Huang CK, Peng HC, Yu CJ, Chien JY.	2020	Low=2 Retrospective study	(+)	(+)	N/A	(+)	N/A	(+)(+)	(-)	N/A	6	High
5	32004333	Association between peak inspiratory flow rate and hand grip muscle strength in hospitalized patients with acute exacerbation of chronic obstructive pulmonary disease	Samarghandi A, Ioachimescu OC, Qayyum R.	2020	Low=2 Prospective study	(+)(+)	(-)(-)	N/A	(+)(+)	N/A	(+)(+)	(-)	N/A	5	Moderate
6	31252206	Establishment of relationships between native and inhalation device specific spirometric parameters as a step towards patient tailored inhalation device selection	Farkas Á, Szipőcs A, Horváth A, Horváth I, Gálffy G, Varga J, Galambos K, Kugler S, Nagy A, Szalai Z.	2019	Moderate=3 Clinical study (prospective)	(+)(+)	(-)	N/A	(-)	N/A	(+)	(-)	N/A	3	Moderate
7	26372467	Effect of Disease Severity in Asthma and Chronic Obstructive Pulmonary Disease on Inhaler-Specific Inhalation Profiles Through the ELLIPTA® Dry Powder Inhaler	Prime D, de Backer W, Hamilton M, Cahn A, Preece A, Kelleher D, Baines A, Moore A, Brealey N, Moynihan J.	2015	Moderate=3 Two clinical studies (prospective)	(+)(+)	(+)	N/A	(+)	N/A	(+)	(-)	N/A	7	High
8	16155355	Inspiratory muscle training may increase peak inspiratory flow in chronic obstructive pulmonary disease	Weiner P, Weiner M.	2006	High=4 Randomised controlled trial	(+)	(+)	N/A	(+)	N/A	(+)(+)	N/A	N/A	9	High
9	28678314	Lung characteristics in elderly males and females patients with COPD: differences and optimal use of dry powder inhalers (DPIs)	Terzano C, Oriolo F.	2017	Moderate=3 Clinical study (prospective)	(+)	(-)	N/A	(-)	N/A	(-)	(-)	N/A	0	Very low
10	32151707	Prevalence and predictors of suboptimal peak inspiratory flow rate in COPD patients	Harb HS, Laz NI, Rabea H, Abdelrahim MEA.	2020	Moderate=3 Clinical study (prospective)	(+)(+)	(-)	N/A	(+)(+)	N/A	(+)	(-)(-)	N/A	5	Moderate
11	17898020	Inspiratory flow rates at different levels of resistance in elderly COPD patients	Janssens W, VandenBrande P, Hardeman E, De Langhe E, Philps T, Troosters T, Decramer M.	2008	High=4 Comparative clinical study (prospective)	(+)(+)	(-)(-)	N/A	(-)	N/A	(+)	(-)(-)	N/A	2	Low
12	31819408	Body Composition of Filipino Chronic Obstructive Pulmonary Disease (COPD) Patients in Relation to Their Lung Function, Exercise Capacity and Quality of Life	Chua JR, Albay AB Jr, Tee ML.	2019	Low=2 Observational, cross-sectional analysis ('relationship study')	(+)	(-)	N/A	(+)	N/A	(+)	(-)	N/A	3	Moderate
17	Medline	Inspiratory flows through dry powder inhaler in chronic obstructive pulmonary disease: age and gender rather than severity matters	Malmberg LP, Rytilä P, Happonen P, Haahtela T.	2010	Moderate=3 Clinical study (prospective)	(+)(+)	(+)	N/A	(+)(+)	N/A	(+)	(+)	N/A	10	High
18	Medline	Effect of endurance training on expiratory flow limitation and dynamic hyperinflation in patients with stable chronic obstructive pulmonary disease	Chen R, Chen R, Chen X, Chen L.	2014	Moderate=3 Clinical study (prospective)	(+)	(-)	N/A	(-)	N/A	(+)	(-)(-)	N/A	1	Low
20	Medline	Pursed-lips breathing improves inspiratory capacity in chronic obstructive pulmonary disease	Visser FJ, Ramlal S, Dekhuijzen PN, Heijdra YF.	2010	Moderate=3 Clinical study (prospective)	(+)(+)	(-)(-)	N/A	(-)	N/A	(+)	(-)(-)	N/A	1	Low
21	Medline	Spiromax, a New Dry Powder Inhaler: Dose Consistency under Simulated Real-World Conditions	Canonica GW, Arp J, Keegstra JR, Chrystyn H.	2015	Moderate=3 Clinical study (prospective)/RCT portion	(+)(+)	(-)(-)	N/A	(-)(-)	N/A	(+)	(-)	N/A	1	Low
23	Medline	Ability of using different dry powder inhalers during COPD exacerbations	Papaioannou AI, Herodotou Y, Tomos I, Apollonatou V, Verykokou G, Papathanasiou E, Manali ED, Loukides S, Papiris SA.	2018	Moderate=3 Clinical study (prospective)	(+)	(-)(-)	N/A	(-)	N/A	(-)(-)	(-)(-)	N/A	-3	Very Low
25	Medline	Inhalation profiles in asthmatics and COPD patients: reproducibility and effect of instruction	Broeders ME, Molema J, Hop WC, Folgering HT.	2003	Moderate=3 Clinical study (prospective)	(+)	(+)	N/A	(-)(-)	N/A	(+)	N/A	N/A	4	Moderate
26	Medline	Inhaled therapy in elderly COPD patients; time for re-evaluation?	Jarvis S, Ind PW, Shiner RJ.	2007	Moderate=3 Clinical study (prospective)	(-)	(-)(-)	N/A	(+)(+)	N/A	(+)(+)	(-)	N/A	3	Moderate
27	Medline	The effects of respiratory muscle training on improvement of the internal and external thoraco-pulmonary respiratory mechanism in COPD patients	Tout R, Tayara L, Halimi M.	2013	Low=2 Clinical study (prospective)	(+)(+)	(-)(-)	N/A	(+)	N/A	N/A	(-)	N/A	2	Low
30	Medline	Inhalation characteristics of asthma patients, COPD patients and healthy volunteers with the Spiromax® and Turbuhaler® devices: a randomised, cross-over study	Azouz W, Chetcuti P, Hosker H, Saralaya D, Chrystyn H.	2015	High=4 Randomised, open-label, crossover study	(+)(+)	(+)	N/A	(-)	N/A	(-)	N/A	N/A	5	Moderate
31	Medline	Peak inspiratory flow through the Genuair inhaler in patients with moderate or severe COPD	Magnussen H, Watz H, Zimmermann I, Macht S, Greguletz R, Falques M, Jarreta D, Garcia Gil E.	2009	High=4 Randomised controlled trial	(+)(+)	(+)	N/A	(-)	N/A	(-)	(-)	N/A	4	Moderate
32	Medline	Prevalence and COPD phenotype for a suboptimal peak inspiratory flow rate against the simulated resistance of the Diskus® dry powder inhaler	Mahler DA, Waterman LA, Gifford AH.	2013	Low=2 Observational	(+)	(-)	N/A	(+)(+)	N/A	(+)	(-)	N/A	4	Moderate
33	Medline	Effective delivery of particles with the HandiHaler dry powder inhalation system over a range of chronic obstructive pulmonary disease severity	Chodosh S, Flanders JS, Kesten S, Serby CW, Hochrainer D, Witek TJ Jr.	2001	Moderate=3 Clinical study (prospective)	(-)(-)	(-)	N/A	(-)(-)	N/A	(+)	(-)	N/A	-2	Very low
35	Medline	Clinical Characterization of Nursing Facility Residents With Chronic Obstructive Pulmonary Disease	Davidson HE, Radlowski P, Han L, Shireman TI, Dembek C, Niu X, Gravenstein S.	2021	Moderate=3 Clinical study (prospective)	(+)(+)	(-)(-)	N/A	(+)	N/A	(+)(+)	(-)	N/A	5	Moderate
36	Medline	Can all patients with COPD use the correct inhalation flow with all inhalers and does training help?	Al-Showair RA, Tarsin WY, Assi KH, Pearson SB, Chrystyn H.	2007	High=4 Randomised device study	(+)	(-)	N/A	(-)	N/A	(-)	(-)	N/A	1	Low
45	Medline	Maximal inspiratory flow rates in patients with COPD	Stănescu D, Veriter C, Van de Woestijne KP.	2000	Moderate=3 Clinical study	(+)(+)	(-)(-)	N/A	(-)	N/A	N/A	(-)	N/A	1	Low
60	Embase	Peak inspiratory flow rate in COPD: An analysis of clinical trial and real-world data	Anderson M. Collison K. Drummond M.B. Hamilton M. Jain R. Martin N. Mularski R.A. Thomas M. Zhu C.-Q. Ferguson G.T.	2021	Low=2 A post-hoc analysis of 2 clinical trials and real-world data	(+)(+)	(+)(+)	N/A	(+)(+)	N/A	N/A	N/A	N/A	8	High
64	Embase	Patients with asthma or chronic obstructive pulmonary disease (COPD) can generate sufficient inspiratory flows via Easyhaler dry powder inhaler: A pooled analysis of two randomized controlled trials	Malmberg L.P. Pelkonen A.S. Vartiainen V. Vahteristo M. Lahelma S. Jogi R.	2021	Low=2 Pooled post-hoc analysis	(+)(+)	(+)(+)	N/A	(+)	N/A	(+)	N/A	N/A	8	High
65	Embase	Evaluation of suboptimal peak inspiratory flow in patients with stable COPD	Represas-Represas C. Aballe-Santos L. Fernandez-Garcia A. Priegue-Carrera A. Lopez-Campos J.-L. Gonzalez-Montaos A. Botana-Rial M. Fernandez-Villar A.	2020	Low=2 Observational	(+)(+)	(-)	N/A	(+)(+)	N/A	(+)	N/A	N/A	6	High
66	Embase	The Repeatability of Inspiration Performance through Different Inhalers in Patients with Chronic Obstructive Pulmonary Disease and Control Volunteers	Erdelyi T. Lazar Z. Odler B. Tamasi L. Muller V.	2020	Moderate=3 Clinical study (prospective)	(+)	(+)	N/A	(-)(-)	N/A	N/A	(-)	N/A	2	Low
67	Embase	Spirometry measurement of peak inspiratory flow identifies suboptimal use of dry powder inhalers in ambulatory patients with COPD	Duarte A.G. Tung L. Zhang W. Hsu E.S. Kuo Y.-F. Sharma G.	2019	Moderate=3 Clinical study (prospective)	(+)(+)	(+)	N/A	(+)(+)	N/A	(+)	(-)	N/A	8	High
75	Embase	Measurement of peak inhalation rates with an In-Check Meter to identify an elderly patient's ability to use a Turbuhaler	Nsour W.M. Alldred A. Corrado O.J. Chrystyn H.	2001	Moderate=3 Clinical study (prospective)	(+)(+)	(-)(-)	N/A	(-)	N/A	(-)(-)	(-)	N/A	-1	Very low
78	From reviews	In vitro flow rate dependency of delivered dose and fine particle dose of salmeterol/ fluticasone propionate easyhaler and seretide diskus with patient flow rates collected in a randomized controlled trial.	Rain Jõgi, Satu Lähelmä, Mikko Vahteristo, Anita Happonen, Jussi Haikarainen	2019	High=4 Randomised controlled trial	(-)	(+)(+)	N/A	(-)	N/A	N/A	(-)	N/A	3	Moderate
82	From reviews	Prevalence of low peak inspiratory flow rate at discharge in patients hospitalized for COPD exacerbation.	Gulshan Sharma, Donald A Mahler, Valerie M Mayorga, Kathleen L Deering, Oing Harshaw, Vaidyanathan Ganapathy	2017	Low=2 Prospective observational study	(+)	(-)(-)	N/A	(+)(+)	N/A	(+)	(-)	N/A	3	Moderate

## Sheet: Table S4_Data extraction 
Table S4: Data extraction table
Number	PMID (if available)	Title	Authors	Year	Study type	N	Age	Gender	Height	Body weight/body mass index/body composition	Hand grip strength/inspiratory muscle strength	Comorbidities	Smoking status	Ethnicity	Lung function	Disease severity	Exacerbations	Symptoms (CAT, mMRC)	Other factors	Note	PIF measured with:	PIF measured at resistance
1	28406710	Suboptimal Inspiratory Flow Rates Are Associated with Chronic Obstructive Pulmonary Disease and All-Cause Readmissions	Loh CH, Peters SP, Lovings TM, Ohar JA.	2017	Retrospective study	123 (Suboptimal PIF = 64; optimal PIF = 59)	✔ PIF negatively correlates with age (r=–0.20; 95% CI: –0.36, 0.02; P=0.03) No significant difference in age was observed between the optimal/suboptimal PIF groups at baseline	X No significant association	X No significant association	X No significant association	na	X No significant association	na	X No significant association	IC% predicted ✔ FEV1% pred and FVC% pred X Correlates with percent predicted IC (r=0.21; 95% CI: 0.01, 0.40; P=0.042) No significant linear correlations with percent predicted FEV1 (r=0.0779; 95% CI: –0.12, 0.27; P=0.46) and percent predicted FVC (r=0.15; 95% CI: –0.05, 0.34; P=0.16)	na	na	CAT score ✔ Patients with suboptimal PIF had greater CAT scores (mean±SD: 29.1±5.9 vs. 25.3±8.7; P=0.0073) mMRC X No significant differences between the optimal/suboptimal PIF groups	Length of stay, left ventricular ejection fraction, ICS use X No significant differences between the optimal/suboptimal PIF groups. ICS was 89.1% (57/64) for those with suboptimal PIF and 94.9% (56/59) for those with optimal PIF (P=0.23)	Suboptimal PIF: ≤60L/min Optimal PIF: >60 L/min r is Pearson's correlation coefficient	In-Check DIAL	No resistance
2	30880948	Prevalence and factors associated with suboptimal peak inspiratory flow rates in COPD	Ghosh S, Pleasants RA, Ohar JA, Donohue JF, Drummond MB.	2019	Observational study	66	X No correlation between PIFR and age for R2 resistance (r=0.14; P=0.44) and R5 (r=0.06; P=0.70)	✔ Female gender consistently associated with lower PIFR For R2 resistance, the median (IQR) PIFR was 49.7 L/min (40.3–64.7 L/min) for women compared to 70.7 L/min (57–75 L/m in) for men (P=0.03) For R5 resistance, the median (IQR) PIFR was 35.2 L/min (23.5–37.5 L/min) for women compared to 37.5 L/min (28–42.1 L/min) for men (P=0.042)	✔ Shorter height associated with reduced PIFR for R2 resistance (r=0.44; P=0.01), but not R5 resistance (r=0.20; P=0.16)	X No correlation between PIFR and BMI for R2 resistance (r=0.10; P=0.61) or R5 resistance (r=0.07; P=0.65)	na	na	na	na	FEV1 or FVC X At R2 resistance, no correlation between PIFR and FEV1 (r=–0.28; P=0.12) and FVC (r=0.08; P=0.66) At R5 resistance, no correlation with PIFR and FEV1 (r=0.03; P=0.82) and FVC (r=0.06; P=0.69)	X Severity of obstruction not consistently associated with low PIFR, except in patients with FEV1 <30% predicted Severity classified by GOLD I to IV (FEV1 % predicted)	na	CAT score X No correlation between PIFR and CAT score at R2 resistance (r=0.17; P=0.35) or R5 resistance (r=0.22; P=0.13)	na	Discordant: PIFR <60 L/min on R2 or PIFR<30 L/min on R5 Concordant: PIFR >30 L/min for R5 and >60L/min for R2 r is Pearson's correlation coefficient	In-Check DIAL	Low-medium and high resistance
3	29898702	Comparison of peak inspiratory flow rate via the Breezhaler®, Ellipta® and HandiHaler® dry powder inhalers in patients with moderate to very severe COPD: a randomized cross-over trial	Altman P, Wehbe L, Dederichs J, Guerin T, Ament B, Moronta MC, Pino AV, Goyal P.	2018	Randomised, open-label, multicentre, crossover, Phase IV study	97	✔ Age 40–64: PIF (L/min): Breezhaler 123±20; Ellipta 88±13; HandiHaler 53±9 Age 65–44: PIF (L/min): Breezhaler 101±22; Ellipta 73±13; HandiHaler 47±9 Age ≥75: PIF (L/min): Breezhaler 105±21; Ellipta 75±16; HandiHaler 50±9	✔ Males: PIF (L/min): Breezhaler 111±24; Ellipta 81±16; HandiHaler 51±9 Females: PIF (L/min): Breezhaler 98±15; Ellipta 71±11; HandiHaler 45±8	na	na	na	na	na	na	na	✔ Moderate: PIF (L/min): Breezhaler 109±26; Ellipta 78±15; HandiHaler 50±10 Severe: PIF (L/min): Breezhaler 110±22; Ellipta 79±15; HandiHaler 49±8 Very severe: PIF (L/min): Breezhaler 99±14; Ellipta 71±13; HandiHaler 46±7 Severity classified by GOLD 2014 criteria (no more information given)	na	na	na	P<0.01 indicates a significant difference Data presented as mean±SD	IPR (Custom-built and calibrated inhalation profile recorder)	Resistance same as of the three DPIs tested
4	32350352	Inappropriate Peak Inspiratory Flow Rate with Dry Powder Inhaler in Chronic Obstructive Pulmonary Disease	Chen SY, Huang CK, Peng HC, Yu CJ, Chien JY.	2020	Retrospective study	138	✔ Negatively correlated with age: Med-high resistance: R²=0.043; P=0.019 Medium resistance: R²=0.035; P=0.027 Med-low resistance: R²=0.036; P=0.026 Low resistance: R²=0.042; P=0.016 Patients >75 years have a higher prevalence of suboptimal or insufficient PIFRs than younger patients (36% vs. 56%; P=0.036) when measured against DPIs with medium-high internal resistance (Figure 3)	na	X No correlation with height: Med-high resistance: R²=0.009; P=0.294 Medium resistance: R²=0.017; P=0.127 Med-low resistance: R²=0.016; P=0.139 Low resistance: R²=0.030; P=0.042	na	na	na	na	na	FEV1 and FVC ✔ FEV1 (L), post-bronchodilator: Med-high resistance: R²=0.087; P<0.001 Medium resistance: R²=0.101; P<0.001 Med-low resistance: R²=0.184; P<0.001 Low resistance: R²=0.176; P<0.001 FVC (L), post-bronchodilator: Med-high resistance: R²=0.083; P<0.001 Medium resistance: R²=0.104; P<0.001 Med-low resistance: R²=0.141; P<0.001 Low resistance: R²=0.146; P<0.001	na	na	na	na	For low resistance devices, measured PIFRs were classified to excessive (≥100 L/ min), optimal (50–99 L/min), suboptimal (30–49 L/min), and insufficient (<30 L/min), and for those other than low resistance devices, measured PIFRs were classified into four categories, excessive (≥90 L/min), optimal (60–89 L/min), suboptimal (30–59 L/min), and insufficient (<30 L/min). Linear regression analysis us…	In-Check DIAL	Measured against low, medium-low, medium and medium-high resistance
5	32004333	Association between peak inspiratory flow rate and hand grip muscle strength in hospitalized patients with acute exacerbation of chronic obstructive pulmonary disease	Samarghandi A, Ioachimescu OC, Qayyum R.	2020	Prospective study	75	✔ Patients with suboptimal PIFR were older compared with optimal PIF (mean±SD: 63.9±9.7 years vs. 58.2±7.7 years; P=0.008)	X More females were in the suboptimal PIF group than optimal but the difference was not significant (61.2% vs. 48.4%; P=0.34)	na	na	Hand grip strength (HGS) ✔ Mean HGS: 27.2±11.4 kg Patients in the suboptimal PIFR group had significantly lower HGS than those in the optimal PIFR group (mean±SD: 24.2±11.1 vs. 30.9±10.9 kg; P=0.01, Figs 1 & 2) Note: Table 1 says P=0.003 Each kilogram increase in HGS was associated with 0.54 L/min (95% CI: 0.18, 0.89; P=0.003) increase in PIFR in unadjusted model. The association remained signifi…	Asthma ✔ Coronary heart disease, hypertension, diabetes mellitus, congestive heart failure X Asthma n (%): 18 (24) Suboptimal PIFR: 6 (33.3) Optimal PIFR: 12 (66.6) P=0.03 No significant correlation for coronary heart disease, hypertension, diabetes mellitus, congestive heart failure	X No significant association of current smokers between suboptimal and optimal PIFR	X No significant association	na	na	na	CAT score, mMRC X No significant association between suboptimal and optimal PIFR	na	Suboptimal PIFR: <60L/min Optimal PIFR: >60L/min Linear regression models were used to assess the relationship between PIFR and HGS, and logistic regression models were used to assess the relationship between dichotomised PIFR and HGS, without and with adjustment for age, gender and race	In-Check DIAL	Resistance set to simulate the Discus DPI (low to medium)
6	31252206	Establishment of relationships between native and inhalation device specific spirometric parameters as a step towards patient tailored inhalation device selection	Farkas Á, Szipőcs A, Horváth A, Horváth I, Gálffy G, Varga J, Galambos K, Kugler S, Nagy A, Szalai Z.	2019	Clinical prospective study	49	X No significant difference	✔ PIF values significantly higher for males than for females (at P=0.05)	na	X Differences in PIF for BMI (<25 kg/m2 vs. >25 kg/m2) not significant (at P=0.05)	na	na	Pack years of cigarette X No significant correlation with PIF	na	FEV1, FVC ✔ (for Breezhaler and Turbuhaler only) FEV1 and FVC (Genuair), FEV1%, FVC%, FEV1/FVC, inspiratory vital capacity X FEV1: Breezhaler: r=0.31, P=0.04 Turbuhaler: r=0.40, P=0.006 FVC: Breezhaler: r=0.36, P=0.01 Turbuhaler: r=0.39, P=0.007 No significant correlation of PIF with FEV1%, FVC%, FEV1/FVC, IVC	X Differences in PIF for disease severity group (GOLD B and GOLD C+D) were not significant (at P=0.05) Severity classified by GOLD ABCD system (symptoms and exacerbation history)	na	na	na	Minimum inhalation flow rate: 50 L/min for Breezhaler®, 40 L/min for Genuair® and 30 L/min for Turbuhaler® r is Pearson's correlation coefficient	Software linked to the outputs of lung function tests using the relationships between device-specific and baseline spirometric breathing parameter values for several devices (Breezhaler®, Genuair® and Turbuhaler®)	Resistances of the DPIs
7	26372467	Effect of Disease Severity in Asthma and Chronic Obstructive Pulmonary Disease on Inhaler-Specific Inhalation Profiles Through the ELLIPTA® Dry Powder Inhaler	Prime D, de Backer W, Hamilton M, Cahn A, Preece A, Kelleher D, Baines A, Moore A, Brealey N, Moynihan J.	2015	Two clinical studies (prospective)	Healthy subjects (n=15), patients with mild, moderate, or severe asthma (n=45), and patients with mild, moderate, severe, or very-severe COPD (n=60)	na	na	na	na	na	na	na	na	FEV1, PEFR, TLC, DLCO, Krogh factor ✔ Statistically significant correlations between PIFR (inhaler-specific) and: FEV1: r=0.73, P<0.0001 PEFR: r=0.80, P<0.0001 TLC: r=0.27, P=0.0398 DLCO: r=0.79, P<0.0001 Krogh factor: r=0.67, P<0.0001	✔ Linear trend for PIFR to decrease as disease severity increased (P<0.001) Between subgroups, PIFR values for mild, moderate, and severe COPD patients were statistically significantly greater when compared with very-severe patients (+29.9 L/min [14.55, 45.21], P<0.001; +25.2 L/min [9.92, 40.58], P<0.001; +17.2 L/min [–0.09, 34.51], P=0.034, respectively) Severity classified by GOLD I to IV (FEV1…	na	na	na	r is Pearson's correlation coefficient	IPR (Custom-built and calibrated inhalation profile recorder)	Resistance of Ellipta (moderate)
8	16155355	Inspiratory muscle training may increase peak inspiratory flow in chronic obstructive pulmonary disease	Weiner P, Weiner M.	2006	Randomised controlled trial	Stage 1 (60 with COPD) Stage 2 (28 with severe COPD and low PIF)	na	✔ Baseline mean PIFs significantly lower in the females compared with males (49.6±2.8 vs. 54.2±2.9 for the Turbuhaler and 59.9±2.7 vs. 67.1±3.2 L/min for the Diskus, P<0.001)	na	na	Maximal inspiratory mouth pressure (inspiratory muscle strength) ✔ Patients with mild COPD: Diskus (males: r=0.907; females: r=0.814; P<0.001) Turbuhaler (males: r=0.721; females: r=0.716; P<0.001)	na	na	na	na	✔ Mean PIFs (L/min) for patients with mild COPD: Diskus: Males: 96±4.4 Females: 81±4.2 Turbuhaler: Males: 81±4.0 Females: 70±2.1 Mean PIFs (L/min) for patients with moderate COPD: Diskus: Males: 84±4.3 Females: 73±3.0 Turbuhaler: Males: 73±3.6 Females: 66±2.6 Mean PIFs (L/min) for patients with severe COPD: Diskus: Males: 77±3.1 Females: 66±2.6 Turbuhaler: Males:62±1.9 Females: 54±2.8 (Table 1) S…	na	na	Inspiratory muscle training ✔ Significant increase in PIF in training group: Diskus: PIF increased from 64.8±3.2 to 79.1±3.6 L/min (P<0.001) Turbuhaler: PIF increased from 53.8±3.0 to 68.6±3.2 (P<0.001; Table 3).	Data presented as mean±SEM r is Spearman’s correlation coefficient	In-Check DIAL	Resistance of Turbuhaler (requires PIF of 60 L/min) and Diskus (requires PIF of 30 L/min)
9	28678314	Lung characteristics in elderly males and females patients with COPD: differences and optimal use of dry powder inhalers (DPIs)	Terzano C, Oriolo F.	2017	Clinical prospective study	40	na	na	na	na	Maximal inspiratory pressure (MIP) ✔ Correlation between MIP (a measure of inspiratory muscle strength) and PIF: Nexthaler: 0.417 Turbuhaler: 0.421 Diskus: 0.419	na	na	na	IC and VC ✔ FVC %, FEV1%, PEF%, IC%, VC%, TLC%, RV%, MEP X Correlation between PIF and IC: Nexthaler: 0.516 Turbuhaler: 0.418 Diskus: 0.415 Correlation between PIF and VC: NEXTHALER: 0.511 TURBUHALER: 0.492 DISKUS: 0.416 No correlation was found between PIF and the other lung function parameters measured.	na	na	na	na	The relationship between lung function parameters and PIF was studied by mean of correlation and multiple logistic regression analysis	In-Check DIAL	Resistance of Turbuhaler (60 L/min), Nexthaler (50 L/min) and Diskus (40 L/min)
10	32151707	Prevalence and predictors of sub-optimal peak inspiratory flow rate in COPD patients	Harb HS, Laz NI, Rabea H, Abdelrahim MEA.	2020	Clinical prospective study	180 adult COPD patients	X No statistically significant difference between optimal and suboptimal groups	✔ More females (55%) had suboptimal PIFR than males Multiple logistic regression analysis: Male: Coefficient: –1.281 SE: 0.464 P=0.006 OR: 0.278 Female: Coefficient: 0.00	✔ Suboptimal PIF patients shorter than optimal PIF (163.78±7.82 cm vs. 167.49±8.83 cm; P=0.004)	X No statistically significant difference in BMI and weight between optimal and suboptimal cohort	na	na	na	na	FEV1, PEF, FIV, FIVC, MVV ✔ FEV% predicted, FVC, FVC% predicted, FEV/FVC X FEV1 (L): Suboptimal: 1.15 (0.34) Optimal: 1.34 (0.51) P=0.006 PEF (L/s): Suboptimal: 1.65 (0.55) Optimal: 1.87 (0.71) P=0.036 FIV (L) Suboptimal: 1.30 (0.49) Optimal: 1.63 (0.48) P<0.001 FIVC (L) Suboptimal: 1.65 (0.50) Optimal: 2.10 (0.49) P<0.001 Calculated maximum voluntary ventilation (MVVcal): Suboptimal: 39.90 (12.1…	✔ Optimal: GOLD C: 73% GOLD D: 27% Suboptimal: GOLD C: 10% GOLD D: 90% P=0.004 Severity classified by GOLD I to IV (FEV1 % predicted)	na	CAT score ✔ mMRC X CAT score Suboptimal: 20.46 (7.93) Optimal: 15.06 (7.77) P<0.001 mMRC score: Difference not significant	na	Data presented as mean (SD) Correlations were assessed with pairwise Kendall rank correlation coefficients for continuous variables and Spearman's rho for ordinal variables	In-Check DIAL	All inhaler resistances (R0 to R5)
11	17898020	Inspiratory flow rates at different levels of resistance in elderly COPD patients	Janssens W, VandenBrande P, Hardeman E, De Langhe E, Philps T, Troosters T, Decramer M.	2008	Comparative clinical prospective study	40 male subjects (26 COPD and 14 controls)	✔ In the total study group, PIF significantly (P<0.005) correlated with age (r=–0.5)	na	✔ In the total study group, PIF significantly (P<0.005) correlated with height (r=0.4)	X No statistically significant correlation	✔ In the total study group, PIF significantly (P<0.005) correlated with MIP, a measure of inspiratory muscle strength (r=0.42)	na	na	na	FVC, MEP, PEF ✔ FEV1, FEV% pred and FVC% pred X In the total study group, PIF significantly (P<0.005) correlated with FVC (r=0.46), MEP (r=0.5), and peak expiratory flow (r=0.46) No statistically significant correlation with PIF and FEV1, FEV1% pred and FVC% pred	na	na	na	na	In order to investigate which parameters may determine the PIF as assessed by the in-check dial, a correlation analysis was performed in the whole study population (n=40) as well as in the COPD subgroup (n=26) r is Pearson correlation coefficient	In-Check DIAL	Resistance level of Aeroliser, Diskus and Turbuhaler DPIs
12	31819408	Body Composition of Filipino Chronic Obstructive Pulmonary Disease (COPD) Patients in Relation to Their Lung Function, Exercise Capacity and Quality of Life	Chua JR, Albay AB Jr, Tee ML.	2019	Observational, cross-sectional analysis ('relationship study')	41	na	na	na	✔ Point biserial correlation showed that COPD patients with low fat-free mass index (FFMI) had a statistically significant reduction in peak inspiratory flow (r=-0.5791, P=0.0002)	na	na	na	na	na	na	na	na	na		Spirometer
17	Medline	Inspiratory flows through dry powder inhaler in chronic obstructive pulmonary disease: age and gender rather than severity matters	Malmberg LP, Rytilä P, Happonen P, Haahtela T.	2010	Clinical prospective study	93	✔ PIF through Easyhaler correlated with age: r=–0.30, P=0.004	✔ Women had significantly lower PIF than men (P=0.004) Linear model to predict PIF - female parameter: Coefficient: –6.89 SE: 2.62 P=0.010	✔ PIF through Easyhaler correlated with height: r=0.26, P=0.01	✔ PIF through Easyhaler correlated with weight (kg): r=0.22, P=0.03 Results of a linear model to predict PIF was not significant for weight (Table 3)	na	na	na	na	FEV1, peak expiratory flow ✔ FEV1% pred X The univariate relationship between peak inspiratory flow through Easyhaler and lung function: FEV1: r=0.30, P=0.004 PEF: r=0.32, P=0.002 PEF% pred: r=0.17; P=0.11 FEV1% pred: r=0.11, P=0.28 In linear regression model for predicting PIF Easyhaler, once age and gender were included, FEV1 had insignificant effect Note: P values for PEF in Table 2 and text d…	na	na	na	na	r is Pearson correlation coefficient	Flow-volume spirometry; maximum PIF recorded through empty Easyhaler® connected to pneumotachograph	Resistance of Easyhaler® (relatively high internal resistance)
18	Medline	Effect of endurance training on expiratory flow limitation and dynamic hyperinflation in patients with stable chronic obstructive pulmonary disease	Chen R, Chen R, Chen X, Chen L.	2014	Clinical prospective study	28 patients (15 in endurance training; 13 in control group)	na	na	na	na	na	na	na	na	na	na	na	na	Exercise training ✔ Exercise training significantly improved PIF in the training group (Baseline PIF: 3.96±1.01 vs. post-training: 4.51±1.13 L/s, P=0.014) The training group also had decreased tidal peak inspiratory flow (from 2.01±0.64 to 1.67±0.35 L/s; P=0.007)	Continuous variables expressed as mean±SD	Not stated
20	Medline	Pursed-lips breathing improves inspiratory capacity in chronic obstructive pulmonary disease	Visser FJ, Ramlal S, Dekhuijzen PN, Heijdra YF.	2010	Clinical prospective study	35	na	na	na	na	na	na	na	na	na	na	na	na	Pursed lip breathing X Changes in PIF were not significant when patients were conducting pursed lip breathing		Spirometer
21	Medline	Spiromax, a New Dry Powder Inhaler: Dose Consistency under Simulated Real-World Conditions	Canonica GW, Arp J, Keegstra JR, Chrystyn H.	2015	Clinical prospective study/RCT portion	50	na	na	na	na	na	na	na	na	na	na	na	na	Training ✔ PIFR improved with enhanced training compared to standard patient information leaflet (PIL) training With PIFR Turbuhaler, the % of patients with PIF <30, 30–59 and ≥60 in PIL-training vs. enhanced-training group was 12, 58, 30 versus 0, 50, 50. For PIFR Spiromax: 4, 54, 42 vs 0, 32, 6		IPR (Custom-built and calibrated inhalation profile recorder) and In-Check Dial	Resistance of empty Spiromax (0.0313 kPa) and empty Symbicort (00355 kPa) versions of Turbuhaler DPI
23	Medline	Ability of using different dry powder inhalers during COPD exacerbations	Papaioannou AI, Herodotou Y, Tomos I, Apollonatou V, Verykokou G, Papathanasiou E, Manali ED, Loukides S, Papiris SA.	2017	Clinical prospective study	44	X No significant association (data not shown)	X No significant association (data not shown)	na	X No significant difference (data not shown)	na	na	X No significant difference (data not shown)	na	FEV1% predicted, post-bronchodilator FEV1, FVC% predicted, FEV1/FVC X No significant difference (data not shown)	na	na	na	Arterial pH, PO2/FiO2 X No significant differences in arterial pH and PO2 (partial pressure of oxygen)/FiO2 (fraction of inhaled oxygen) levels for patients achieving and not achieving the flow of 30 L/min throughout the study (data not shown)	Differences for factors analysed between patients achieving and not achieving the flow of 30 L/min	In-Check DIAL	Resistance of Turbuhaler, Breezhaler/Aerolizer, Diskus and Handihaler
25	Medline	Inhalation profiles in asthmatics and COPD patients: reproducibility and effect of instruction	Broeders ME, Molema J, Hop WC, Folgering HT.	2003	Clinical prospective study	Three groups of 16 patients with COPD	na	na	na	na	na	na	na	na	na	✔ Lower PIF in severe COPD compared with mild or moderate at baseline: Mean (SD) PIF in : Mild COPD = 5.5 (1.3) L/s Moderate COPD = 5.5 (1.7) L/s Severe = 4.1 (2.0) L/s Severity based on ERS criteria: Mild: FEV1% predicted >70 Moderate: FEV1 % predicted 51 to 70 Severe: FEV1% predicted ≤50	na	na	✔Instruction Significant for PIF Turbuhaler >60L/min for moderate COPD: Incidence (%) Before instruction: 65 After instruction: 97 P<0.05 Difference not significant in PIF Diskus (>30 or >60) for mild, moderate and severe COPD Difference not significant in PIF Turbuhaler >30 L/min for mild, moderate and severe COPD Difference not significant in PIF Turbuhaler >60 L/min for mild and severe COPD		Pressure transducer	Measured pressures in the mouthpeice during inhalation through Diskus, Turbuhaler and pMDI
26	Medline	Inhaled therapy in elderly COPD patients; time for re-evaluation?	Jarvis S, Ind PW, Shiner RJ.	2007	Clinical prospective study	53	✔ Negative correlation between age and PIF (r=0.84, P<0.0001). The significant effect of age on PIF was independent of the disease grade	na	na	na	na	na	na	na	FEV1% predicted ✔ FEV1% predicted positively correlated with PIF at the highest resistance (r=0.68, P<0.0001)	✔ Stepwise decline in PIF rate with disease severity (Table 1) The estimated decrease in PIF between mild and severe disease patient groups was around 21 L/min, more than that seen between mild and moderate disease groups (approximately 13 L/min) for individuals of the same age (P<0.0001) Severity classification not explicity stated. It is assumed that severity was classified during diagnosis wit…	na	na	na	The effects of age and COPD disease severity on PIF were assessed by stepwise multivariate linear regression	In-Check DIAL	Resistances of pMDI (>25 L/min), Turbuhaler (higher resistance DPI, >60 L/min) and lower resistance DPIs (Accuhaler, Autohaler; >30L/min)
27	Medline	The effects of respiratory muscle training on improvement of the internal and external thoraco-pulmonary respiratory mechanism in COPD patients	Tout R, Tayara L, Halimi M.	2013	Clinical prospective study	40	na	na	na	na	na	na	na	na	na	na	na	na	Respiratory physiotherapy and inspiratory muscle exercise X No significant PIFR improvement was noted in any group of patients. Whatever the rehabilitation methods applied, they do not modify PIFR parameters in COPD patients Only the subjects <51 years in group 1 (n=3) presented highly pronounced PIFR improvement (115%)		Spirometer
30	Medline	Inhalation characteristics of asthma patients, COPD patients and healthy volunteers with the Spiromax® and Turbuhaler® devices: a randomised, cross-over study	Azouz W, Chetcuti P, Hosker H, Saralaya D, Chrystyn H.	2015	Randomised, open-label, crossover study	200 (50 COPD)	na	na	na	na	na	na	na	na	na	na	na	na	Enhanced training ✔ Enhanced training: Percentage change in PIF (±SD) from pre-training values: Spiromax: 25.27±33.36 Turbuhaler: 24.06±25.56 Enhanced training, when compared to standard patient information leaflet training, significantly improved PIF (P<0.05)		In-Check DIAL	Resistance of a Turbuhaler
31	Medline	Peak inspiratory flow through the Genuair inhaler in patients with moderate or severe COPD	Magnussen H, Watz H, Zimmermann I, Macht S, Greguletz R, Falques M, Jarreta D, Garcia Gil E.	2009	Randomised controlled trial	Moderate COPD (n=24) Severe COPD (n=24)	na	na	na	na	na	na	na	na	na	✔ Highest PIFs and average PIFs slightly greater in moderate COPD versus severe COPD (Genuair inhaler 9% and 7% difference; HandiHaler A 3% difference for both; HandiHaler B 5% difference for both) Moderate COPD: a post-salbutamol FEV1 ≥ 50% and <80% of the predicted value Severe COPD: a post-salbutamol FEV1 ≥30% and <50% of the predicted value	na	na	na		Spirometer	Resistance of Genuair® or Handihaler®
32	Medline	Prevalence and COPD phenotype for a suboptimal peak inspiratory flow rate against the simulated resistance of the Diskus® dry powder inhaler	Mahler DA, Waterman LA, Gifford AH.	2013	Observational	213 patients (PIFRresist ≥60L/min: 172; PIFRresist <60 L/min: 41)	✔ For the total group, PIFRresist was inversely correlated with age (r=–0.25; P<0.001) Multivariate regression analysis performed on all patients demonstrated that age, gender, height, FVC % predicted, and IC % predicted were independent predictors of PIFRresist (r2=36%) Approximately 1 out of 5 patients with advanced COPD and ≥60 years of age exhibited a suboptimal PIFRresist against the Diskus …	✔ Multivariate regression analysis performed on all patients demonstrated that age, gender, height, FVC % predicted, and IC % predicted were independent predictors of PIFRresist (r2=36%) There were significantly more females (versus males) in the group with PIFRresist of <60 L/min (80%) compared with those with PIFRresist of ≥60 L/min (48%) (P<0.001)	✔ Suboptimal PIF associated with lower height (P<0.001; 95% CI: 3.6, 9.6) Multivariate regression analysis performed on all patients demonstrated that age, gender, height, FVC % predicted, and IC % predicted were independent predictors of PIFRresist (r2=36%)	X No difference in body weight was seen between patients with PIFRresist of <60 L/min compared with those with PIFRresist of ≥60 L/min at baseline (p=0.06).	na	na	na	na	FVC% predicted, IC% predicted ✔ FEV1% predicted X Subgroup with PIFRresist of <60 L/min had lower values for FVC% predicted (P< 0.001; 95% CI: 5.3, 16.2) and IC% predicted (P=0.007; 95% CI: 2.3, 14.4) For the total group, PIFRresist positively correlated with FVC% predicted (r=0.37; P< 0.001) and IC% predicted (r=0.35; P<0.001). Multivariate regression analysis performed on all patients demonstra…	na	na	na	na	Pearson correlation analyses were performed for PIFRresist with age and measures of lung function A stepwise regression analysis was performed to investigate independent predictors of PIFRresist; these included age, height, weight, and lung function (FVC, FEV1, and IC) as percent predicted	In-Check DIAL	No resistance and at resistance of Diskus
33	Medline	Effective delivery of particles with the HandiHaler dry powder inhalation system over a range of chronic obstructive pulmonary disease severity	Chodosh S, Flanders JS, Kesten S, Serby CW, Hochrainer D, Witek TJ Jr.	2001	Clinical prospective study	26 male COPD patients	na	na	na	na	na	na	na	na	FEV1% predicted and FEV1 X When inspiring without the HandiHaler, no statistically significant relationship with: FEV1% pred: r=0.09, P=0.70 FEV1: r=0.36, P=0.09	✔ Median PIFR attained while inspiring through the HandiHaler: Mild (n= 8): 32.7 L/min Moderate (n=10): 30.3 L/min Severe (n=8): 26.7 L/min Disease severity groups based on screening FEV1 values: Severe: ≤27% of predicted normal Moderate: 28–45% of predicted normal Mild: 46–65% of predicted normal	na	na	na	r derived from Spearman Rank Test	Pneumotach	Resistance of Handihaler® (4 kPa); PIF also measured without Handihaler®
35	Medline	Clinical Characterization of Nursing Facility Residents With Chronic Obstructive Pulmonary Disease	Davidson HE, Radlowski P, Han L, Shireman TI, Dembek C, Niu X, Gravenstein S.	2021	Clinical prospective study	179	✔ Significant difference (P<0.001) between low vs optimal PIFR group: Age in low PIFR group (mean±SD): 80.4±10.3 years Age in optimal PIFR group (mean±SD): 74.7±10.0 years	✔ Significant difference between percentage of females in low (76.5%) vs. optimal (46.8%) PIFR groups in females (P<0.001)	✔ Significant difference (P<0.001) between low vs optimal PIFR groups: Height in patients with Low PIFR (mean±SD): 63.9±4.0 inches Height in patients with optimal PIFR (mean±SD): 66.5±4.5 inches	X No significant differences between the two PIFR groups and BMI or weight	na	Anaemia ✔ Coronary artery disease ✔ Hypertension, depression, heart failure or dementia/Alzheimer's disease X A significantly higher proportion of residents had anaemia and coronary artery disease in the low PIFR cohort compared with that in the optimal PIFR cohort (P=0.018) No significant differences regarding hypertension, depression, heart failure or dementia/Alzheimer's disease	na	X No significant differences between the two PIFR groups and ethnicity	FEV1% predicted, FEV1, FVC ✔ FEV1% predicted was significantly lower in the low PIFR cohort, compared with the optimal PIFR cohort (mean±SD: low, 41.9±19.8; optimal, 51.2±21.1; P=0.003) FEV1 (L) significantly lower in the low PIFR group vs optimal PIFR group (mean±SD: 0.8±0.4 vs 1.3±0.6; P<0.001) FVC (L) significantly lower in the low PIFR group vs optimal PIFR group (mean±SD: 1.1±0.6 vs 1.8±0.9;…	na	Any exacerbation (one or more than one) in past 6 months X No significant difference	CAT score and mMRC dyspnoea scale X No significant difference	Activities of daily living (ADL) score ✔ Significant difference (p<0.001) between residents with low PIFR (mean±SD: 17.0±5.7) and optimal PIFR (mean±SD: 11.3±6.5)	Low PIFR: <60 L/min Optimal PIFR: ≥60 L/min	In-Check DIAL	Resistance at Diskus setting
36	Medline	Can all patients with COPD use the correct inhalation flow with all inhalers and does training help?	Al-Showair RA, Tarsin WY, Assi KH, Pearson SB, Chrystyn H.	2007	Randomised device study	163 (n=84 verbally trained [VT] how to use devices n=79 not trained [NT])	na	na	na	na	na	na	na	na	na	✔ Lower PIF associated with increasing disease severity (not statistically assessed; no correlation coefficient; Table 4) Mild: FEV1 50–80% predicted Moderate: FEV1 30–49% predicted Severe: FEV1 <30% predicted	na	na	✔ Verbal training (VT) The MDI PIF values in the VT group (n=84) post training were significantly (P<0.001) slower but there was no change for the DPIs. Of the 55 VT patients inhaling >90 L/min through the MDI, only 7 (P<0.001) inhaled too fast post training. Pre-training, 3, 15 and 46 VT subjects inhaled <30 L/min through the SDSK, STBH and SHAND and after training none, 5 and 26 did not inhale …		In-Check DIAL (modified)	Diskus/Turbuhaler/Handihaler and MDI
45	Medline	Maximal inspiratory flow rates in patients with COPD	Stănescu D, Veriter C, Van de Woestijne KP.	2000	Clinical study	10 patients with COPD and 10 healthy subjects	na	na	na	na	na	na	na	na	na	na	na	na	X No relationship between specific airway conductance and MIFR at 50% VC in COPD patients alone or in both COPD and healthy subjects		Pneumotachograph
60	Embase	Peak inspiratory flow rate in COPD: An analysis of clinical trial and real-world data	Anderson M. Collison K. Drummond M.B. Hamilton M. Jain R. Martin N. Mularski R.A. Thomas M. Zhu C.-Q. Ferguson G.T.	2021	A post-hoc analysis of 2 clinical trials and real-world data	1460 (from RCTs) and 3282 (real-world population from database)	na	na	na	na	na	na	na	na	FEV1% pred X No correlation between spirometric PIF and the post-bronchodilator percentage predicted FEV1 at screening in pooled RCT population	na	na	na	na		Spirometer	Measured with no flow resistance
64	Embase	Patients with asthma or chronic obstructive pulmonary disease (COPD) can generate sufficient inspiratory flows via Easyhaler dry powder inhaler: A pooled analysis of two randomized controlled trials	Malmberg L.P. Pelkonen A.S. Vartiainen V. Vahteristo M. Lahelma S. Jogi R.	2021	Pooled post-hoc analysis	N=397 (intent-to-treat population); 383 (per-protocol set); n=96 for patients with COPD. Remaining patients had asthma	✔ r=–0.246, P=0.0156	na	✔ r=0.385, P=0.0001	X Weight: r=0.186, P=0.0692	na	na	na	na	FEV1, FEV1% pred, FVC,FIVC, PEF✔ FVC% pred x FEV1 (L): r=0.451, P<0.0001 FEV1% pred: r=0.219, P=0.0323 FVC(L): r=0.475, P<0.0001 FVC% pred: r=0.163, P=0.1129 Forced insp. vital capacity (FIVC, L): r=0.632, P<0.0001 Peak expiratory flow (PEF, L/s): r=0.455, P<0.0001	na	na	na	na	r is Pearson correlation coefficient	Spirometer	Resistance of Easyhaler®
65	Embase	Evaluation of suboptimal peak inspiratory flow in patients with stable COPD	Represas-Represas C. Aballe-Santos L. Fernandez-Garcia A. Priegue-Carrera A. Lopez-Campos J.-L. Gonzalez-Montaos A. Botana-Rial M. Fernandez-Villar A.	2020	Observational	N=122 (n=88 with adequate PIF and n=34 with suboptimal PIF)	✔ Significant association with suboptimal PIF and age: OR=1.072, 95% CI: 1.019, 1.128, P=0.007	X 86% males in adequate PIF versus 88% in suboptimal (P=0.99)	na	X Mean BMI in adequate PIF versus suboptimal PIF: 28.4±5.4 vs. 28.4±6.1 (P=0.9)	na	na	X Active smoking in adequate PIF versus suboptimal PIF: 39% vs. 44% (P=0.58)	na	FEV1, FVC, FVC% pred ✔ (for bivariate analysis) FEV1% pred X (for bivariate analysis) FVC ✔(multivariate analysis) Bivariate analysis: Significant difference between adequate PIF and suboptimal PIF for: FEV1 (mL): 1387±562 vs. 1129±371 (P=0.04) FVC (mL): 3005±982 vs. 2456±500 (P<0.01) FVC (%): 80±19 vs. 70±12 (P<0.01) No significant difference between adequate PIF and suboptimal PIF for: FEV1 (%)…	na	≥2 exacerbations in last year ✔ No exacerbations in last year X Significant difference for patients with ≥2 exacerbations in prior year: Adequate PIF = 25% of popn; suboptimal PIF =47% (P=0.02) No significant difference between adequate vs suboptimal PIF for : Number of exacerbations in prior year: P=0.06	CAT score, mMRC X No significant association	Critical error in inhalation technique, Unconscious non-compliance, erratic non-compliance, deliberate non-compliance ✔ Primary education, FSI-10, 'Intermediate or bad adherence' X A number of other factors did not show significant association with PIF including: - Primary education - FSI-10 (feeling of satisfaction with inhaler questionnaire) - 'Intermediate or bad adherence' Following were sign…	PIF was considered suboptimal when it was off-target for any of the prescribed inhalers. A bivariate approach was used to analyse the association of the adherence, inhalation technique, satisfaction with the inhaler and clinical event (such as exacerbations or the clinical impact of the disease) variables with an adequate PIF Subsequently, a conditional forward multivariate binomial logistic regr…	In-Check DIAL	Resistance of each device used by patients (19% pMDIs or SMIs, 21% R1, 14% R2, 7% R3, 28% R4 and 10% R5)
66	Embase	The Repeatability of Inspiration Performance through Different Inhalers in Patients with Chronic Obstructive Pulmonary Disease and Control Volunteers	Erdelyi T. Lazar Z. Odler B. Tamasi L. Muller V.	2020	Clinical prospective study	Control subjects (n=22); patients with stable COPD (n=16) and during an acute exacerbation (n=15)	na	na	na	na	na	na	na	na	na	na	X PIF same for stable-COPD (2.5±0.2 L/s) and during acute exacerbation (2.5±0.3 L/s)	na	na		Spirometer fitted with flowmeter to measure flow	Ellipta®, Genuair®, Evohaler and SMI was used for through-device lung function testing
67	Embase	Spirometry measurement of peak inspiratory flow identifies suboptimal use of dry powder inhalers in ambulatory patients with COPD	Duarte A.G. Tung L. Zhang W. Hsu E.S. Kuo Y.-F. Sharma G.	2019	Clinical prospective study	303	na	✔ Both gender and height were independent predictors of suboptimal PIFR. However, when adding both to the same model, the effect was no longer significant, suggesting the impact of gender was mediated through short stature	✔ Males <65 inches had a suboptimal PIFR in 16.7% of the male cohort, whereas females <65 inches had a suboptimal PIFR in 27.4% of the women Height was an independent predictor of suboptimal PIFR	na	na	na	na	na	FIFmax, RV/TLC ratio, FEV1, FVC, FVC% pred, IC, IC% pred, TLC ✔ FEV1% pred, FEV1/FVC, TLC% pred, RV, RV% pred, RV/TLC% pred X Significant difference between PIF ≤60 L/min and PIF >60L/min for: FEV1 (L): 1.3±0.6 vs. 3.0±0.9; P<0.01 FVC (L): 3.2±6.7 vs. 3.0±0.9; P<0.01 FVC% predicted: 68.9±19.7 vs. 78.8±18.5, P<0.01 FIFmax (L/min): 178±56.9 vs. 263.4±89.9; P<0.05 IC (L) n=279: 1.8±0.6 vs. 263.4±89.…	na	na	na	na	Optimal PIF >60L/min Suboptimal PIF <60L/min Pearson correlation was performed to assess the relationship of PIFR with FEV1, FVC, inspiratory capacity and residual volume (RV) to total lung capacity (TLC) ratio.	In-Check DIAL	In-Check DIAL measurements at resistance of a Diskus
75	Embase	Measurement of peak inhalation rates with an In-Check Meter to identify an elderly patient's ability to use a Turbuhaler	Nsour W.M. Alldred A. Corrado O.J. Chrystyn H.	2001	Clinical prospective study	74	na	na	na	na	na	na	na	na	na	na	na	na	Counselling ✔ Pre-counselling: 68 patients had PIF <60 L/min Post-counselling: 64 patients had PIF <60 L/min		In-Check Meter	No resistance
78	From reviews	In vitro flow rate dependency of delivered dose and fine particle dose of salmeterol/ fluticasone propionate easyhaler and seretide diskus with patient flow rates collected in a randomized controlled trial.	Rain Jõgi, Satu Lähelmä, Mikko Vahteristo, Anita Happonen, Jussi Haikarainen	2019	Randomized controlled trial	227 (53 patients with COPD)	X No clear trend was observed	na	na	na	na	na	na	na	na	na	na	na	na		Spirometer	Resistance of Easyhaler® A, Easyhaler® B and Diskus® (0.036, 0.044 and 0.027 kPa, respectively)
82	From reviews	Prevalence of low peak inspiratory flow rate at discharge in patients hospitalized for COPD exacerbation.	Gulshan Sharma, Donald A Mahler, Valerie M Mayorga, Kathleen L Deering, Oing Harshaw, Vaidyanathan Ganapathy	2017	Prospective observational study	170	✔ The low PIFR cohort was older compared with patients with normal PIFR (mean age: 66.2±10.04 years versus 62.1±9.41 years, P=0.006) As age increased, the chance to have low PIFR also increased (OR=1.052, P=0.0058)	✔ The low PIFR group were more likely to be female compared with patients with normal PIFR (61.2% vs. 42.4%, P=0.014) Compared to men, women showed a greater chance of having low PIFR (OR=2.411, P=0.0457)	X Mean height was similar between patients in the low and normal PIFR cohorts (65.6±3.85 vs. 66.4±3.99 inches, P=0.193) No difference in the height of women between the low and normal PIFR cohorts (63.7±3.00 vs. 64.2±4.01 inches, P=0.496)	na	na	Pneumonia and ischaemic heart disease ✔ Congestive heart failure, hypertension, history of myocardial infection, atrial fibrillation, diabetes, emphysema, asthma, chronic bronchitis, bronchiectasis, tuberculosis, depression, anxiety, osteoporosis, lung cancer and other cancer X Pneumonia was a common comorbidity among patients in the low vs. normal PIFR cohorts (38.8% vs. 22.4%, P=0.020) Comorbid…	✔ Compared to non-smokers, the chance to have low PIFR was two-fold higher for current smokers (OR=2.055, P=0.0422)	na	FVC, FVC % predicted, FEV1, FEV1 % predicted, FEV1/FVC X No statistically significant difference between <60L/min and ≥60L/min subgroup	na	na	CAT score, mMRC X No statistically significant difference in mMRC dyspnoea score or CAT score between the low and normal PIFR cohorts	na	Low PIFR <60 L/min Normal PIFR ≥60 L/min	In-Check DIAL	Diskus resistance
		Abbreviations: CAT, COPD Assessment Test; CI, confidence interval; DLco, diffusing capacity of the lung for carbon monoxide; FEV1, forced expiratory volume in 1 second; FiO2, fraction of inhaled oxygen; FIVC, forced inspiratory vital capacity; FSI-10, Feeling of Satisfaction with Inhaler questionnaire; FVC, forced vital capacity; HGS, hand grip strength; IC, inspiratory capacity; IQR, interquarti…
